# Supplementary material for: The gut-microbiota-brain axis in a Spanish population in the aftermath of the COVID-19 pandemic: microbiota composition linked to anxiety, trauma, and depression profiles
Source: Gut Microbes. 2023 Jan 18;15(1):2162306. doi: 10.1080/19490976.2022.2162306 (PMC9851210; doi:10.1080/19490976.2022.2162306)
Supplement: Supplemental Material [file KGMI_A_2162306_SM6783.zip › Table 1.xlsx]

## Sheet: Sheet1
			Total cohort (n = 198)				Depression (n = 32)				Depression controls (n = 166)				Healthy controls (n = 106)				Depression vs depression controls		Depression vs healthy controls
			mean	±SD			mean	±SD			mean	±SD			mean	±SD
			median	(IQR)			median	(IQR)			median	(IQR)			median	(IQR)			p-value		p-value
			n	(%)			n	(%)			n	(%)			n	(%)
	Age, years		37	30	43		36	31.5	42.25		37.5	30	43		38	30	44		NS		NS
	Female		139	0.702			23	0.7188			116	0.6988			71	0.67			NS		NS
	Weight, kg		65	56.25	73		66.03	13			65	57	73		65	57	73		NS		NS
	BMI, kg/m2		22.88	20.73	24.9		22.92	3.12			22.92	20.86	24.9		23.02	20.86	24.9		NS		NS
	Autoimmune disease ever		24	0.1212			1	0.0313			23	0.1386			14	0.13			NS		NS
	IBD IB coeliacs ever		33	0.1667			3	0.0938			30	0.1807			21	0.2			NS		NS
	Periodontitis ever		44	0.2222			7	0.2188			37	0.2229			22	0.21			NS		NS
	Psych meds ever		58	0.2929			17	0.5313			41	0.247			21	0.2			< 0.005		< 0.001
	CTQ total		31	27	39		35	30.75	55.5		30	27	38.75		29	27	34		< 0.005		< 0.001
	WHOQOL
	DOM1		15.43	13.71	17.14		12.8	2.93			16	14.29	17.14		16.5714	15	18		< 0.001		< 0.001
	DOM2		14	12	16		11.04	2.32			14.67	13.33	16		15.55	2.32			< 0.001		< 0.001
	DOM3		13.33	10.66	16		11.21	3.57			13.33	12	16		14.6667	12	17		< 0.001		< 0.001
	DOM4		15.5	14	17		13.5	2.85			15.5	14.5	17		16.3	2.32			< 0.001		< 0.001
	OV QOL GH		7	6	8		6	4	7.25		8	6.25	8		8	7	9		< 0.001		< 0.001
	PCL Total		10	9	12		26.42	19.79			9	3	19		5	2	14		< 0.005		< 0.001
	PTSD symptoms		16	0.808			9	0.2813			7	0.0422			0				< 0.001		< 0.001
	CESD Total		10	5	19		33.53	4.94			9	4	13		6	3	10		< 0.001		< 0.001
	STAI
	State Total		38	31	46.75		53.16	9.99			36	30	43		32	27	36		< 0.001		< 0.001
	Trait Total		42	35	51		57.06	6.74			40.5	34.25	47		36	33	41		< 0.001		< 0.001
	State anxiety symptoms		74	0.3737			28	0.875			46	0.2771			0				< 0.001		< 0.001
	Trait anxiety symptoms		81	0.409			32	1			49	0.2951			0				< 0.001		< 0.001
