# Supplementary material for: The gut-microbiota-brain axis in a Spanish population in the aftermath of the COVID-19 pandemic: microbiota composition linked to anxiety, trauma, and depression profiles
Source: Gut Microbes. 2023 Jan 18;15(1):2162306. doi: 10.1080/19490976.2022.2162306 (PMC9851210; doi:10.1080/19490976.2022.2162306)
Supplement: Supplemental Material [file KGMI_A_2162306_SM6783.zip › Table 2.xlsx]

## Sheet: Sheet1
		Total cohort (n = 198)				State anxiety (n = 74)				State anxiety ctrls (n = 124)				Healthy controls (n = 106)				State anxiety vs state anxiety ctrls		State anxiety vs healthy controls
		mean	±SD			mean	±SD			mean	±SD			mean	±SD
		median	(IQR)			median	(IQR)			median	(IQR)			median	(IQR)
		n	(%)			n	(%)			n	(%)			n	(%)			p-value		p-value
Age		37	30	43		37	29	42.75		37.5	30	43.25		38	30	44		NS		NS
Female		139	0.702			53	0.7162			86	0.6935			71	0.67			NS		NS
Weight		65	56.25	73		65	57.25	72.75		65	56	73		65	57	73		NS		NS
BMI		22.88	20.73	24.9		22.82	20.91	24.89		22.9	20.56	24.8		23.02	20.86	24.9		NS		NS
Autoimmune disease ever		24	0.1212			7	0.0946			17	0.1371			14	0.13			NS		NS
IBD_IB_coeliacs ever		33	0.1667			10	0.1351			23	0.1855			21	0.2			NS		NS
Periodontitis ever		44	0.2222			17	0.2297			27	0.2177			22	0.21			NS		NS
Psych_meds_ever		58	0.2929			33	0.4459			25	0.2016			21	0.2			< 0.001		< 0.001
Nicotine last 2 weeks		48	0.2424			27	0.3649			21	0.1694			19	0.18			< 0.005		< 0.01
CTQ total		31	27	39		35	30	42.5		30	27	36		29	27	34		< 0.001		< 0.001
WHOQOL
DOM1		15.43	13.71	17.14		13.76	2.46			16.57	14.86	17.71		16.5714	15	18		< 0.001		< 0.001
DOM2		14	12	16		12.03	2.34			15.2	2.12			15.55	2.32			< 0.001		< 0.001
DOM3		13.33	10.66	16		12.14	3.29			14.67	12	17.33		14.6667	12	17		< 0.001		< 0.001
DOM4		15.5	14	17		14.25	12	16		16	15	17.5		16.3	2.32			< 0.001		< 0.001
OV QOL GH		7	6	8		7	5.25	8		8	7	9		8	7	9		< 0.001		< 0.001
PCL Total		10	9	12		22	7	35		5	2	14.25		5	2	14		< 0.001		< 0.001
PTSD symptoms		16	0.0808			14	0.1892			2	0.0161			0				< 0.001		< 0.001
CESD Total		10	5	19		21.5	13	32		8	3	12		6	3	10		< 0.001		< 0.001
Depressive symptoms		32	0.1616			28	0.3784			4	0.0323			0				< 0.001		< 0.001
STAI
State Total		38	31	46.75		49	45	53		32.5	28	37		32	27	36		< 0.001		< 0.001
Trait Total		42	35	51		52.04	8.17			38	33	42.25		36	33	41		< 0.001		< 0.001
Trait anxiety symptoms		81	0.409			63	0.8513			18	0.1452			0				< 0.001		< 0.001
