# Supplementary material for: The gut-microbiota-brain axis in a Spanish population in the aftermath of the COVID-19 pandemic: microbiota composition linked to anxiety, trauma, and depression profiles
Source: Gut Microbes. 2023 Jan 18;15(1):2162306. doi: 10.1080/19490976.2022.2162306 (PMC9851210; doi:10.1080/19490976.2022.2162306)
Supplement: Supplemental Material [file KGMI_A_2162306_SM6783.zip › Table 3.xlsx]

## Sheet: Sheet1
			Total cohort (n = 198)				Trait anxiety (n = 81)				Trait anxiety ctrls (n = 117)				Healthy controls (n = 106)				Trait anxiety vs Trait anxiety ctrls		State anxiety vs healthy controls
			mean	±SD			mean	±SD			mean	±SD			mean	±SD
			median	(IQR)			median	(IQR)			median	(IQR)			median	(IQR)
			n	(%)			n	(%)			n	(%)			n	(%)			p-value		p-value
	Age		37	30	43		37	29	41		38	30	44		38	30	44		NS		NS
	Female		139	0.7			62	76.54	0.7654		77	65.81			71	0.67			NS		NS
	Weight		65	56.25	73		63	56	72		65	57	74		65	57	73		NS		NS
	BMI		22.88	20.73	24.9		22.76	20.34	24.91		23.01	32.33	24.76		23.02	20.86	24.9		NS		NS
	Autoimmune disease ever		24	0.12			9	0.11			15	0.13			14	0.13			NS		NS
	IBD IB coeliacs ever		33	0.17			8	0.1			25	0.21			21	0.2			0.052		NS
	Periodontitis ever		44	0.22			20	0.25			24	0.21			22	0.21			NS		NS
	Time since COVID diag months		8.075	4.3			6.21	3.87			9.08	4.24			2	1	3		< 0.05		< 0.05
	Psych meds ever		58	0.29			31	0.38			27	0.23			21	0.2			< 0.05		< 0.01
	CTQ total		31	27	39		35	30	41		29	27	35		29	27	34		<0.001		< 0.001
	WHOQOL
	DOM1		15.43	13.71	17.14		13.88	2.46			16.57	14.86	17.71		16.5714	15	18		<0.001		< 0.001
	DOM2		14	12	16		12.01	2.27			15.4	1.99			15.55	2.32			<0.001		NS
	DOM3		13.33	10.66	16		11.74	3.14			14.67	12	17.33		14.6667	12	17		<0.001		< 0.001
	DOM4		15.5	14	17		14.06	2.35			16	15	17.5		16.3	2.32			<0.001		< 0.001
	OV QOL GH		7	6	8		7	5	7		8	7	9		8	7	9		<0.001		< 0.001
	PCL Total		10	9	12		22	6	35.75		6	2	14		5	2	14		<0.001		< 0.001
	PTSD symptoms		16	0.08			16	19.75	0.1975		0				0				<0.001		< 0.001
	CESD Total		10	5	19		22	13	32		6	3	10		6	3	10		<0.001		< 0.001
	Depressive symptoms		32	0.16			32	0.4			0	0			0	0			<0.001		< 0.001
	STAI
	State Total		38	31	46.75		48.42	9.03			32.84	6.76			32	27	36		<0.001		< 0.001
	Trait Total		42	35	51		53	49	58		37	33	41		36	33	41		<0.001		< 0.001
	State anxiety symptoms		74	0.37			63	0.78			11	0.09			0	0			<0.001		< 0.001
