# Supplementary material for: The gut-microbiota-brain axis in a Spanish population in the aftermath of the COVID-19 pandemic: microbiota composition linked to anxiety, trauma, and depression profiles
Source: Gut Microbes. 2023 Jan 18;15(1):2162306. doi: 10.1080/19490976.2022.2162306 (PMC9851210; doi:10.1080/19490976.2022.2162306)
Supplement: Supplemental Material [file KGMI_A_2162306_SM6783.zip › Table 4.xlsx]

## Sheet: Sheet1
			Total cohort (n = 198)				PTSD symptoms (n = 16)				PTSD ctrls (n = 182)				Healthy controls (n = 106)				PTSD vs PTSD ctrls		PTSD vs healthy ctrls
			mean	±SD			mean	±SD			mean	±SD			mean	±SD			p-value		p-value
			median	(IQR)			median	(IQR)			median	(IQR)			median	(IQR)
			n	(%)			n	(%)			n	(%)			n	(%)
	Age		37	30	43		35	10.03			37	30	43		38	30	44		NS		NS
	Female		139	0.702			13	0.8125			126	0.6885			71	0.67			NS		NS
	Weight		65	56.25	73		59	52.75	64.5		65	57	73.75		65	57	73		NS		NS
	BMI		22.88	20.73	24.9		21.93	3.25			22.96	20.94	24.97		23.02	20.86	24.9		NS		NS
	Autoimmune disease ever		24	0.1212			2	0.125			22	0.1203			14	0.13			NS		NS
	IBD IB coeliacs ever		33	0.1667			1	0.0625			33	0.1803			21	0.2			NS		NS
	Periodontitis ever		44	0.2222			5	0.3125			39	0.2131			22	0.21			NS		NS
	Time since COVID diag months		8.075	4.3			5	3	5		8.43	4.23			2	1	3		< 0.05		NS
	Psych meds ever		58	0.2929			11	0.6875			47	0.2568			21	0.2			< 0.001		< 0.001
	CTQ total		31	27	39		42.88	14.4			31	27	38.75		29	27	34		< 0.05		< 0.005
	WHOQOL
	DOM1		15.43	13.71	17.14		14.21	2.92			15.43	13.71	17.14		16.5714	15	18		NS		< 0.01
	DOM2		14	12	16		11.46	1.9			14.67	12.67	16		15.55	2.32			< 0.001		< 0.001
	DOM3		13.33	10.66	16		12.5	3.22			13.33	10.67	16		14.6667	12	17		NS		< 0.05
	DOM4		15.5	14	17		14	2.56			15.5	14.5	17		16.3	2.32			< 0.05		< 0.05
	OV QOL GH		7	6	8		6.25	1.61			7	6	8		8	7	9		< 0.05		< 0.05
	PCL Total		10	9	12		43	38.75	46.25		7	2	17		0				< 0.001		< 0.001
	CESD Total		10	5	19		25.13	9.63			10	5	17		6	3	10		< 0.001		< 0.001
	Depressive symptoms		32	0.1616			9	0.5625			23	0.1257			0	0			< 0.001		< 0.001
	STAI
	State Total		38	31	46.75		52	0.1035			37	31	45		32	27	36		< 0.001		< 0.001
	Trait Total		42	35	51		55.25	7.22			41	35	49.75		36	33	41		< 0.001		< 0.001
	State anxiety symptoms		74	0.3737			14	0.875			60	0.3279			0	0			< 0.001		< 0.001
	Trait anxiety symptoms		81	0.409			16	1			65	0.3552			0	0			< 0.001		< 0.001
